# Supplementary material for: Direct Identification of Intact Proteins Using a Low-Resolution Mass Spectrometer with CIDn/ETnoD
Source: J Am Soc Mass Spectrom. 2024 Jun 21;35(7):1507–15. doi: 10.1021/jasms.4c00108 (PMC11228978; doi:10.1021/jasms.4c00108)
Supplement: Supplementary file 2 — js4c00108_si_002.xlsx [file js4c00108_si_002.xlsx]

## Sheet: Myoglobin
Table S1. Monoisotope b and y ions of Myoglobin
Symbol	Res. Mass	#	b	y	#
G	57.0215	1	58.0287	16942	153
L	113.084	2	171.113	16885	152
S	87.032	3	258.145	16771.9	151
D	115.027	4	373.172	16684.8	150
G	57.0215	5	430.193	16569.8	149
E	129.043	6	559.236	16512.8	148
W	186.079	7	745.315	16383.7	147
Q	128.059	8	873.374	16197.7	146
Q	128.059	9	1001.43	16069.6	145
V	99.0684	10	1100.5	15941.5	144
L	113.084	11	1213.58	15842.5	143
N	114.043	12	1327.63	15729.4	142
V	99.0684	13	1426.7	15615.4	141
W	186.079	14	1612.78	15516.3	140
G	57.0215	15	1669.8	15330.2	139
K	128.095	16	1797.89	15273.2	138
V	99.0684	17	1896.96	15145.1	137
E	129.043	18	2026	15046	136
A	71.0371	19	2097.04	14917	135
D	115.027	20	2212.07	14845.9	134
I	113.084	21	2325.15	14730.9	133
A	71.0371	22	2396.19	14617.8	132
G	57.0215	23	2453.21	14546.8	131
H	137.059	24	2590.27	14489.8	130
G	57.0215	25	2647.29	14352.7	129
Q	128.059	26	2775.35	14295.7	128
E	129.043	27	2904.39	14167.6	127
V	99.0684	28	3003.46	14038.6	126
L	113.084	29	3116.54	13939.5	125
I	113.084	30	3229.63	13826.4	124
R	156.101	31	3385.73	13713.4	123
L	113.084	32	3498.81	13557.3	122
F	147.068	33	3645.88	13444.2	121
T	101.048	34	3746.93	13297.1	120
G	57.0215	35	3803.95	13196.1	119
H	137.059	36	3941.01	13139	118
P	97.0528	37	4038.06	13002	117
E	129.043	38	4167.1	12904.9	116
T	101.048	39	4268.15	12775.9	115
L	113.084	40	4381.24	12674.8	114
E	129.043	41	4510.28	12561.7	113
K	128.095	42	4638.37	12432.7	112
F	147.068	43	4785.44	12304.6	111
D	115.027	44	4900.47	12157.5	110
K	128.095	45	5028.56	12042.5	109
F	147.068	46	5175.63	11914.4	108
K	128.095	47	5303.73	11767.3	107
H	137.059	48	5440.79	11639.3	106
L	113.084	49	5553.87	11502.2	105
K	128.095	50	5681.97	11389.1	104
T	101.048	51	5783.01	11261	103
E	129.043	52	5912.06	11160	102
A	71.0371	53	5983.09	11030.9	101
E	129.043	54	6112.14	10959.9	100
M	131.04	55	6243.18	10830.8	99
K	128.095	56	6371.27	10699.8	98
A	71.0371	57	6442.31	10571.7	97
S	87.032	58	6529.34	10500.7	96
E	129.043	59	6658.38	10413.6	95
D	115.027	60	6773.41	10284.6	94
L	113.084	61	6886.49	10169.6	93
K	128.095	62	7014.59	10056.5	92
K	128.095	63	7142.68	9928.39	91
H	137.059	64	7279.74	9800.3	90
G	57.0215	65	7336.76	9663.24	89
T	101.048	66	7437.81	9606.22	88
V	99.0684	67	7536.88	9505.17	87
V	99.0684	68	7635.95	9406.1	86
L	113.084	69	7749.03	9307.03	85
T	101.048	70	7850.08	9193.95	84
A	71.0371	71	7921.12	9092.9	83
L	113.084	72	8034.2	9021.86	82
G	57.0215	73	8091.22	8908.78	81
G	57.0215	74	8148.24	8851.76	80
I	113.084	75	8261.33	8794.74	79
L	113.084	76	8374.41	8681.65	78
K	128.095	77	8502.51	8568.57	77
K	128.095	78	8630.6	8440.47	76
K	128.095	79	8758.7	8312.38	75
G	57.0215	80	8815.72	8184.28	74
H	137.059	81	8952.78	8127.26	73
H	137.059	82	9089.84	7990.2	72
E	129.043	83	9218.88	7853.14	71
A	71.0371	84	9289.92	7724.1	70
E	129.043	85	9418.96	7653.06	69
L	113.084	86	9532.04	7524.02	68
K	128.095	87	9660.14	7410.94	67
P	97.0528	88	9757.19	7282.84	66
L	113.084	89	9870.27	7185.79	65
A	71.0371	90	9941.31	7072.7	64
Q	128.059	91	10069.4	7001.67	63
S	87.032	92	10156.4	6873.61	62
H	137.059	93	10293.5	6786.58	61
A	71.0371	94	10364.5	6649.52	60
T	101.048	95	10465.5	6578.48	59
K	128.095	96	10593.6	6477.43	58
H	137.059	97	10730.7	6349.34	57
K	128.095	98	10858.8	6212.28	56
I	113.084	99	10971.9	6084.18	55
P	97.0528	100	11068.9	5971.1	54
I	113.084	101	11182	5874.05	53
K	128.095	102	11310.1	5760.96	52
Y	163.063	103	11473.2	5632.87	51
L	113.084	104	11586.3	5469.81	50
E	129.043	105	11715.3	5356.72	49
F	147.068	106	11862.4	5227.68	48
I	113.084	107	11975.5	5080.61	47
S	87.032	108	12062.5	4967.53	46
D	115.027	109	12177.5	4880.49	45
A	71.0371	110	12248.5	4765.47	44
I	113.084	111	12361.6	4694.43	43
I	113.084	112	12474.7	4581.35	42
H	137.059	113	12611.8	4468.26	41
V	99.0684	114	12710.8	4331.2	40
L	113.084	115	12823.9	4232.13	39
H	137.059	116	12961	4119.05	38
S	87.032	117	13048	3981.99	37
K	128.095	118	13176.1	3894.96	36
H	137.059	119	13313.2	3766.86	35
P	97.0528	120	13410.2	3629.81	34
G	57.0215	121	13467.2	3532.75	33
D	115.027	122	13582.3	3475.73	32
F	147.068	123	13729.3	3360.7	31
G	57.0215	124	13786.4	3213.64	30
A	71.0371	125	13857.4	3156.61	29
D	115.027	126	13972.4	3085.58	28
A	71.0371	127	14043.5	2970.55	27
Q	128.059	128	14171.5	2899.51	26
G	57.0215	129	14228.5	2771.45	25
A	71.0371	130	14299.6	2714.43	24
M	131.04	131	14430.6	2643.4	23
T	101.048	132	14531.7	2512.36	22
K	128.095	133	14659.8	2411.31	21
A	71.0371	134	14730.8	2283.21	20
L	113.084	135	14843.9	2212.18	19
E	129.043	136	14972.9	2099.09	18
L	113.084	137	15086	1970.05	17
F	147.068	138	15233.1	1856.97	16
R	156.101	139	15389.2	1709.9	15
N	114.043	140	15503.2	1553.8	14
D	115.027	141	15618.3	1439.75	13
I	113.084	142	15731.3	1324.73	12
A	71.0371	143	15802.4	1211.64	11
A	71.0371	144	15873.4	1140.6	10
K	128.095	145	16001.5	1069.57	9
Y	163.063	146	16164.6	941.473	8
K	128.095	147	16292.7	778.409	7
E	129.043	148	16421.7	650.314	6
L	113.084	149	16534.8	521.272	5
G	57.0215	150	16591.8	408.188	4
F	147.068	151	16738.9	351.166	3
Q	128.059	152	16866.9	204.098	2
G	57.0215	153	16924	76.0393	1
