# Supplementary material for: Direct Identification of Intact Proteins Using a Low-Resolution Mass Spectrometer with CIDn/ETnoD
Source: J Am Soc Mass Spectrom. 2024 Jun 21;35(7):1507–15. doi: 10.1021/jasms.4c00108 (PMC11228978; doi:10.1021/jasms.4c00108)
Supplement: Supplementary file 4 — js4c00108_si_004.xlsx [file js4c00108_si_004.xlsx]

## Sheet: Myoglobin CID CID ETnoD
Table S3a. Monoisotope b and y ions of Myoglobin
Symbol	Res. Mass	#	b	y	#			Charged average mass (Myo)	16782.3
S	87.032	1	88.0393	16766.7	151			Charged monoisotopic mass (Myo)	16771.9
D	115.027	2	203.066	16679.7	150			Delta of average and monoisotopic (Myo)	10.4242
G	57.0215	3	260.088	16564.7	149			Total amino acids of Myo	151																4
E	129.043	4	389.13	16507.7	148			Mass delta of each amino acids	0.0690346
W	186.079	5	575.21	16378.6	147			Proton (H+)	1.00728
Q	128.059	6	703.268	16192.5	146
L	113.084	7	816.352	16064.5	145			Table S3b. Predict b and y ions from Myoglobin at CID2/ETnoD
V	99.0684	8	915.421	15951.4	144				Ion types
L	113.084	9	1028.5	15852.3	143
N	114.043	10	1142.55	15739.2	142				b	y	b	y	b	y
A	71.0371	11	1213.58	15625.2	141				148	148	147	147	146	146
W	186.079	12	1399.66	15554.2	140			Molecular weight (Theoretical value)	16416.8	16516.9	16359.7	16387.8	16246.5	16201.6
G	57.0215	13	1456.69	15368.1	139			17	966.701	972.588	963.342	964.993	956.686	954.043
K	128.095	14	1584.78	15311.1	138			16	1027.06	1033.31	1023.49	1025.24	1016.42	1013.61
V	99.0684	15	1683.85	15183	137			15	1095.46	1102.13	1091.65	1093.52	1084.11	1081.11
E	129.043	16	1812.89	15083.9	136			14	1173.63	1180.78	1169.56	1171.56	1161.47	1158.26
A	71.0371	17	1883.93	14954.9	135
D	115.027	18	1998.96	14883.8	134
V	99.0684	19	2098.02	14768.8	133
A	71.0371	20	2169.06	14669.7	132
G	57.0215	21	2226.08	14598.7	131
H	137.059	22	2363.14	14541.7	130
G	57.0215	23	2420.16	14404.6	129
Q	128.059	24	2548.22	14347.6	128
E	129.043	25	2677.26	14219.5	127
V	99.0684	26	2776.33	14090.5	126
L	113.084	27	2889.42	13991.4	125
I	113.084	28	3002.5	13878.3	124
R	156.101	29	3158.6	13765.2	123
L	113.084	30	3271.69	13609.1	122
F	147.068	31	3418.75	13496.1	121
T	101.048	32	3519.8	13349	120
G	57.0215	33	3576.82	13247.9	119
H	137.059	34	3713.88	13190.9	118
P	97.0528	35	3810.94	13053.9	117
E	129.043	36	3939.98	12956.8	116
T	101.048	37	4041.03	12827.8	115
L	113.084	38	4154.11	12726.7	114
E	129.043	39	4283.15	12613.6	113
K	128.095	40	4411.25	12484.6	112
F	147.068	41	4558.32	12356.5	111
D	115.027	42	4673.34	12209.4	110
K	128.095	43	4801.44	12094.4	109
F	147.068	44	4948.51	11966.3	108
K	128.095	45	5076.6	11819.2	107
H	137.059	46	5213.66	11691.1	106
L	113.084	47	5326.74	11554.1	105
K	128.095	48	5454.84	11441	104
T	101.048	49	5555.89	11312.9	103
E	129.043	50	5684.93	11211.9	102
A	71.0371	51	5755.97	11082.8	101
E	129.043	52	5885.01	11011.8	100
M	131.04	53	6016.05	10882.7	99
K	128.095	54	6144.14	10751.7	98
A	71.0371	55	6215.18	10623.6	97
S	87.032	56	6302.21	10552.6	96
E	129.043	57	6431.26	10465.5	95
D	115.027	58	6546.28	10336.5	94
L	113.084	59	6659.37	10221.5	93
K	128.095	60	6787.46	10108.4	92
K	128.095	61	6915.56	9980.28	91
H	137.059	62	7052.62	9852.19	90
G	57.0215	63	7109.64	9715.13	89
N	114.043	64	7223.68	9658.11	88
T	101.048	65	7324.73	9544.06	87
V	99.0684	66	7423.8	9443.02	86
L	113.084	67	7536.88	9343.95	85
T	101.048	68	7637.93	9230.86	84
A	71.0371	69	7708.96	9129.82	83
L	113.084	70	7822.05	9058.78	82
G	57.0215	71	7879.07	8945.69	81
G	57.0215	72	7936.09	8888.67	80
I	113.084	73	8049.18	8831.65	79
L	113.084	74	8162.26	8718.57	78
K	128.095	75	8290.36	8605.48	77
K	128.095	76	8418.45	8477.39	76
K	128.095	77	8546.54	8349.29	75
G	57.0215	78	8603.57	8221.2	74
H	137.059	79	8740.63	8164.18	73
H	137.059	80	8877.68	8027.12	72
E	129.043	81	9006.73	7890.06	71
A	71.0371	82	9077.76	7761.02	70
E	129.043	83	9206.81	7689.98	69
V	99.0684	84	9305.87	7560.94	68
K	128.095	85	9433.97	7461.87	67
H	137.059	86	9571.03	7333.77	66
L	113.084	87	9684.11	7196.71	65
A	71.0371	88	9755.15	7083.63	64
E	129.043	89	9884.19	7012.59	63
S	87.032	90	9971.22	6883.55	62
H	137.059	91	10108.3	6796.52	61
A	71.0371	92	10179.3	6659.46	60
N	114.043	93	10293.4	6588.42	59
K	128.095	94	10421.5	6474.38	58
H	137.059	95	10558.5	6346.28	57
K	128.095	96	10686.6	6209.23	56
I	113.084	97	10799.7	6081.13	55
P	97.0528	98	10896.7	5968.05	54
V	99.0684	99	10995.8	5870.99	53
K	128.095	100	11123.9	5771.93	52
Y	163.063	101	11287	5643.83	51
L	113.084	102	11400.1	5480.77	50
E	129.043	103	11529.1	5367.68	49
F	147.068	104	11676.2	5238.64	48
I	113.084	105	11789.3	5091.57	47
S	87.032	106	11876.3	4978.49	46
D	115.027	107	11991.3	4891.46	45
A	71.0371	108	12062.4	4776.43	44
I	113.084	109	12175.4	4705.39	43
I	113.084	110	12288.5	4592.31	42
H	137.059	111	12425.6	4479.22	41
V	99.0684	112	12524.6	4342.16	40
L	113.084	113	12637.7	4243.1	39
H	137.059	114	12774.8	4130.01	38
A	71.0371	115	12845.8	3992.95	37
K	128.095	116	12973.9	3921.92	36
H	137.059	117	13111	3793.82	35
P	97.0528	118	13208	3656.76	34
S	87.032	119	13295.1	3559.71	33
D	115.027	120	13410.1	3472.68	32
F	147.068	121	13557.2	3357.65	31
G	57.0215	122	13614.2	3210.58	30
A	71.0371	123	13685.2	3153.56	29
D	115.027	124	13800.2	3082.52	28
A	71.0371	125	13871.3	2967.5	27
Q	128.059	126	13999.3	2896.46	26
A	71.0371	127	14070.4	2768.4	25
A	71.0371	128	14141.4	2697.36	24
M	131.04	129	14272.5	2626.33	23
S	87.032	130	14359.5	2495.29	22
K	128.095	131	14487.6	2408.25	21
A	71.0371	132	14558.6	2280.16	20
L	113.084	133	14671.7	2209.12	19
E	129.043	134	14800.7	2096.04	18
L	113.084	135	14913.8	1967	17
F	147.068	136	15060.9	1853.91	16
R	156.101	137	15217	1706.84	15
N	114.043	138	15331	1550.74	14
D	115.027	139	15446.1	1436.7	13
M	131.04	140	15577.1	1321.67	12
A	71.0371	141	15648.1	1190.63	11
A	71.0371	142	15719.2	1119.59	10
Q	128.059	143	15847.2	1048.56	9
Y	163.063	144	16010.3	920.499	8
K	128.095	145	16138.4	757.436	7
V	99.0684	146	16237.5	629.341	6
L	113.084	147	16350.6	530.272	5
G	57.0215	148	16407.6	417.188	4
F	147.068	149	16554.6	360.167	3
H	137.059	150	16691.7	213.098	2
G	57.0215	151	16748.7	76.0393	1
