# Supplementary material for: Direct Identification of Intact Proteins Using a Low-Resolution Mass Spectrometer with CIDn/ETnoD
Source: J Am Soc Mass Spectrom. 2024 Jun 21;35(7):1507–15. doi: 10.1021/jasms.4c00108 (PMC11228978; doi:10.1021/jasms.4c00108)
Supplement: Supplementary file 7 — js4c00108_si_007.xlsx [file js4c00108_si_007.xlsx]

## Sheet: Alpha-lactalbumin
Table S6. Monoisotope b and y ions of Alpha-lactalbumin
Symbol	Res. Mass	#	b	y	#	Modification by IAM
E	129.043	1	130.05	14177.8	123
Q	128.059	2	258.108	14048.8	122
L	113.084	3	371.193	13920.7	121
T	101.048	4	472.24	13807.6	120
K	128.095	5	600.335	13706.6	119
C	103.009	6	703.344	13578.5	118	58.0591
E	129.043	7	832.387	13475.5	117
V	99.0684	8	931.455	13346.4	116
F	147.068	9	1078.52	13247.4	115
R	156.101	10	1234.62	13100.3	114
E	129.043	11	1363.67	12944.2	113
L	113.084	12	1476.75	12815.2	112
K	128.095	13	1604.85	12702.1	111
D	115.027	14	1719.87	12574	110
L	113.084	15	1832.96	12459	109
K	128.095	16	1961.05	12345.9	108
G	57.0215	17	2018.07	12217.8	107
Y	163.063	18	2181.14	12160.7	106
G	57.0215	19	2238.16	11997.7	105
G	57.0215	20	2295.18	11940.7	104
V	99.0684	21	2394.25	11883.6	103
S	87.032	22	2481.28	11784.6	102
L	113.084	23	2594.36	11697.5	101
P	97.0528	24	2691.42	11584.5	100
E	129.043	25	2820.46	11487.4	99
W	186.079	26	3006.54	11358.4	98
V	99.0684	27	3105.61	11172.3	97
C	103.009	28	3208.62	11073.2	96	58.0591
T	101.048	29	3309.66	10970.2	95
T	101.048	30	3410.71	10869.2	94
F	147.068	31	3557.78	10768.1	93
H	137.059	32	3694.84	10621	92
T	101.048	33	3795.89	10484	91
S	87.032	34	3882.92	10382.9	90
G	57.0215	35	3939.94	10295.9	89
Y	163.063	36	4103	10238.9	88
D	115.027	37	4218.03	10075.8	87
T	101.048	38	4319.08	9960.79	86
Q	128.059	39	4447.14	9859.74	85
A	71.0371	40	4518.17	9731.69	84
I	113.084	41	4631.26	9660.65	83
V	99.0684	42	4730.33	9547.56	82
Q	128.059	43	4858.39	9448.5	81
N	114.043	44	4972.43	9320.44	80
N	114.043	45	5086.47	9206.4	79
D	115.027	46	5201.5	9092.35	78
S	87.032	47	5288.53	8977.33	77
T	101.048	48	5389.58	8890.29	76
E	129.043	49	5518.62	8789.25	75
Y	163.063	50	5681.68	8660.2	74
G	57.0215	51	5738.71	8497.14	73
L	113.084	52	5851.79	8440.12	72
F	147.068	53	5998.86	8327.03	71
Q	128.059	54	6126.92	8179.97	70
I	113.084	55	6240	8051.91	69
N	114.043	56	6354.04	7938.82	68
N	114.043	57	6468.09	7824.78	67
K	128.095	58	6596.18	7710.74	66
I	113.084	59	6709.27	7582.64	65
W	186.079	60	6895.34	7469.56	64
C	103.009	61	6998.35	7283.48	63	58.0591
K	128.095	62	7126.45	7180.47	62
D	115.027	63	7241.48	7052.37	61
D	115.027	64	7356.5	6937.35	60
Q	128.059	65	7484.56	6822.32	59
N	114.043	66	7598.6	6694.26	58
P	97.0528	67	7695.66	6580.22	57
H	137.059	68	7832.72	6483.17	56
S	87.032	69	7919.75	6346.11	55
S	87.032	70	8006.78	6259.08	54
N	114.043	71	8120.82	6172.04	53
I	113.084	72	8233.91	6058	52
C	103.009	73	8336.92	5944.92	51	58.0591
N	114.043	74	8450.96	5841.91	50
I	113.084	75	8564.04	5727.86	49
S	87.032	76	8651.08	5614.78	48
C	103.009	77	8754.08	5527.75	47	58.0591
D	115.027	78	8869.11	5424.74	46
K	128.095	79	8997.21	5309.71	45
F	147.068	80	9144.27	5181.62	44
L	113.084	81	9257.36	5034.55	43
D	115.027	82	9372.39	4921.46	42
D	115.027	83	9487.41	4806.44	41
D	115.027	84	9602.44	4691.41	40
L	113.084	85	9715.52	4576.38	39
T	101.048	86	9816.57	4463.3	38
D	115.027	87	9931.6	4362.25	37
D	115.027	88	10046.6	4247.23	36
I	113.084	89	10159.7	4132.2	35
M	131.04	90	10290.7	4019.11	34
C	103.009	91	10393.8	3888.07	33	58.0591
V	99.0684	92	10492.8	3785.06	32
K	128.095	93	10620.9	3686	31
K	128.095	94	10749	3557.9	30
I	113.084	95	10862.1	3429.81	29
L	113.084	96	10975.2	3316.72	28
D	115.027	97	11090.2	3203.64	27
K	128.095	98	11218.3	3088.61	26
V	99.0684	99	11317.4	2960.52	25
G	57.0215	100	11374.4	2861.45	24
I	113.084	101	11487.5	2804.43	23
N	114.043	102	11601.5	2691.34	22
Y	163.063	103	11764.6	2577.3	21
W	186.079	104	11950.7	2414.24	20
L	113.084	105	12063.8	2228.16	19
A	71.0371	106	12134.8	2115.07	18
H	137.059	107	12271.8	2044.04	17
K	128.095	108	12399.9	1906.98	16
A	71.0371	109	12471	1778.88	15
L	113.084	110	12584.1	1707.84	14
C	103.009	111	12687.1	1594.76	13	58.0591
S	87.032	112	12774.1	1491.75	12
E	129.043	113	12903.1	1404.72	11
K	128.095	114	13031.2	1275.68	10
L	113.084	115	13144.3	1147.58	9
D	115.027	116	13259.4	1034.5	8
Q	128.059	117	13387.4	919.471	7
W	186.079	118	13573.5	791.412	6
L	113.084	119	13686.6	605.333	5
C	103.009	120	13789.6	492.249	4	58.0591
E	129.043	121	13918.6	389.239	3
K	128.095	122	14046.7	260.197	2
L	113.084	123	14159.8	132.102	1
