# Supplementary material for: Direct Identification of Intact Proteins Using a Low-Resolution Mass Spectrometer with CIDn/ETnoD
Source: J Am Soc Mass Spectrom. 2024 Jun 21;35(7):1507–15. doi: 10.1021/jasms.4c00108 (PMC11228978; doi:10.1021/jasms.4c00108)
Supplement: Supplementary file 10 — js4c00108_si_010.xlsx [file js4c00108_si_010.xlsx]

## Sheet: Lysozyme CID ETnoD
Table S9a. Monoisotope b and y ions of Lysozyme
Symbol	Res. Mass	#	b	y	#	Modification by IAM		Charged average mass (Lyso)	14323.3
K	128.095	1	129.102	14304.9	129			Charged monoisotopic mass (Lyso)	14314
V	99.0684	2	228.171	14176.8	128			Delta of average and monoisotopic (Lyso)	9.31381
F	147.068	3	375.239	14077.7	127			Total amino acids of Lyso	129
G	57.0215	4	432.261	13930.7	126			Mass delta of each amino acids	0.0722001
R	156.101	5	588.362	13873.6	125			Proton (H+)	1.00728
C	103.009	6	691.371	13717.5	124	58.0591
E	129.043	7	820.413	13614.5	123			Table S9b. Predict b and y ions from Lysozyme at CID/ETnoD
L	113.084	8	933.497	13485.5	122				Ion types
A	71.0371	9	1004.53	13372.4	121				b	y	b	y	b	y
A	71.0371	10	1075.57	13301.4	120				64	64	63	63	62	62
A	71.0371	11	1146.61	13230.3	119			Molecular weight (Theoretical value)	7464.24	7199.31	7303.1	7084.21	7116.95	7027.11
M	131.04	12	1277.65	13159.3	118			7	1067.33	1029.48	1044.31	1013.04	1017.71	1004.88
K	128.095	13	1405.74	13028.2	117			6	1245.05	1200.89	1218.19	1181.71	1187.17	1172.19
R	156.101	14	1561.85	12900.1	116			5	1493.86	1440.87	1461.63	1417.85	1424.4	1406.43
H	137.059	15	1698.9	12744	115
G	57.0215	16	1755.93	12607	114
L	113.084	17	1869.01	12550	113
D	115.027	18	1984.04	12436.9	112
N	114.043	19	2098.08	12321.9	111
Y	163.063	20	2261.14	12207.8	110
R	156.101	21	2417.24	12044.7	109
G	57.0215	22	2474.27	11888.6	108
Y	163.063	23	2637.33	11831.6	107
S	87.032	24	2724.36	11668.6	106
L	113.084	25	2837.45	11581.5	105
G	57.0215	26	2894.47	11468.4	104
N	114.043	27	3008.51	11411.4	103
W	186.079	28	3194.59	11297.4	102
V	99.0684	29	3293.66	11111.3	101
C	103.009	30	3396.67	11012.2	100	58.0591
A	71.0371	31	3467.7	10909.2	99
A	71.0371	32	3538.74	10838.2	98
K	128.095	33	3666.84	10767.2	97
F	147.068	34	3813.9	10639.1	96
E	129.043	35	3942.95	10492	95
S	87.032	36	4029.98	10362.9	94
N	114.043	37	4144.02	10275.9	93
F	147.068	38	4291.09	10161.9	92
N	114.043	39	4405.13	10014.8	91
T	101.048	40	4506.18	9900.76	90
Q	128.059	41	4634.24	9799.71	89
A	71.0371	42	4705.28	9671.65	88
T	101.048	43	4806.32	9600.62	87
N	114.043	44	4920.37	9499.57	86
R	156.101	45	5076.47	9385.53	85
N	114.043	46	5190.51	9229.42	84
T	101.048	47	5291.56	9115.38	83
D	115.027	48	5406.59	9014.33	82
G	57.0215	49	5463.61	8899.31	81
S	87.032	50	5550.64	8842.29	80
T	101.048	51	5651.69	8755.25	79
D	115.027	52	5766.71	8654.21	78
Y	163.063	53	5929.78	8539.18	77
G	57.0215	54	5986.8	8376.12	76
I	113.084	55	6099.88	8319.09	75
L	113.084	56	6212.97	8206.01	74
Q	128.059	57	6341.03	8092.93	73
I	113.084	58	6454.11	7964.87	72
N	114.043	59	6568.15	7851.78	71
S	87.032	60	6655.18	7737.74	70
R	156.101	61	6811.29	7650.71	69
W	186.079	62	6997.36	7494.61	68
W	186.079	63	7183.44	7308.53	67
C	103.009	64	7286.45	7122.45	66	58.0591
N	114.043	65	7400.5	7019.44	65
D	115.027	66	7515.52	6905.4	64
G	57.0215	67	7572.54	6790.37	63
R	156.101	68	7728.65	6733.35	62
T	101.048	69	7829.69	6577.25	61
P	97.0528	70	7926.75	6476.2	60
G	57.0215	71	7983.77	6379.15	59
S	87.032	72	8070.8	6322.12	58
R	156.101	73	8226.9	6235.09	57
N	114.043	74	8340.94	6078.99	56
L	113.084	75	8454.03	5964.95	55
C	103.009	76	8557.04	5851.86	54	58.0591
N	114.043	77	8671.08	5748.86	53
I	113.084	78	8784.16	5634.81	52
P	97.0528	79	8881.22	5521.73	51
C	103.009	80	8984.23	5424.68	50	58.0591
S	87.032	81	9071.26	5321.67	49
A	71.0371	82	9142.29	5234.63	48
L	113.084	83	9255.38	5163.6	47
L	113.084	84	9368.46	5050.51	46
S	87.032	85	9455.49	4937.43	45
S	87.032	86	9542.53	4850.4	44
D	115.027	87	9657.55	4763.37	43
I	113.084	88	9770.64	4648.34	42
T	101.048	89	9871.69	4535.25	41
A	71.0371	90	9942.72	4434.21	40
S	87.032	91	10029.8	4363.17	39
V	99.0684	92	10128.8	4276.14	38
N	114.043	93	10242.9	4177.07	37
C	103.009	94	10345.9	4063.03	36	58.0591
A	71.0371	95	10416.9	3960.02	35
K	128.095	96	10545	3888.98	34
K	128.095	97	10673.1	3760.88	33
I	113.084	98	10786.2	3632.79	32
V	99.0684	99	10885.3	3519.71	31
S	87.032	100	10972.3	3420.64	30
D	115.027	101	11087.3	3333.61	29
G	57.0215	102	11144.3	3218.58	28
N	114.043	103	11258.4	3161.56	27
G	57.0215	104	11315.4	3047.51	26
M	131.04	105	11446.4	2990.49	25
N	114.043	106	11560.5	2859.45	24
A	71.0371	107	11631.5	2745.41	23
W	186.079	108	11817.6	2674.37	22
V	99.0684	109	11916.7	2488.29	21
A	71.0371	110	11987.7	2389.22	20
W	186.079	111	12173.8	2318.19	19
R	156.101	112	12329.9	2132.11	18
N	114.043	113	12443.9	1976.01	17
R	156.101	114	12600	1861.96	16
C	103.009	115	12703	1705.86	15	58.0591
K	128.095	116	12831.1	1602.85	14
G	57.0215	117	12888.2	1474.76	13
T	101.048	118	12989.2	1417.74	12
D	115.027	119	13104.2	1316.69	11
V	99.0684	120	13203.3	1201.66	10
Q	128.059	121	13331.4	1102.59	9
A	71.0371	122	13402.4	974.535	8
W	186.079	123	13588.5	903.498	7
I	113.084	124	13701.6	717.419	6
R	156.101	125	13857.7	604.335	5
G	57.0215	126	13914.7	448.234	4
C	103.009	127	14017.7	391.212	3	58.0591
R	156.101	128	14173.8	288.203	2
L	113.084	129	14286.9	132.102	1

## Sheet: Lysozyme CID CID ETnoD
Table S9c. Monoisotope b and y ions of Lysozyme
Symbol	Res. Mass	#	b	y	#	Modification by IAM			Charged average mass (Lyso)	6800.9
G	57.0215	1	58.0287	6790.37	63				Charged monoisotopic mass (Lyso)	6796.42
R	156.101	2	214.13	6733.35	62				Delta of average and monoisotopic (Lyso)	4.47975
T	101.048	3	315.178	6577.25	61				Total amino acids of Lyso	63
P	97.0528	4	412.23	6476.2	60				Mass delta of each amino acids	0.0711071
G	57.0215	5	469.252	6379.15	59				Proton (H+)	1.00728
S	87.032	6	556.284	6322.12	58
R	156.101	7	712.385	6235.09	57				Table S9d. Predict b and y ions from Lysozyme at CID2/ETnoD
N	114.043	8	826.428	6078.99	56					Ion types
L	113.084	9	939.512	5964.95	55					b	y	b	y	b	y
C	103.009	10	1042.52	5851.86	54	58.0591				62	62	61	61	60	60
N	114.043	11	1156.56	5748.86	53				Molecular weight (Theoretical value)	6952.97	7027.04	6796.8	6870.87	6635.66	6769.75
I	113.084	12	1269.65	5634.81	52				7	994.289	1004.87	971.979	982.56	948.959	968.115
P	97.0528	13	1366.7	5521.73	51				6	1159.84	1172.18	1133.81	1146.15	1106.95	1129.3
C	103.009	14	1469.71	5424.68	50	58.0591			5	1391.6	1406.42	1360.37	1375.18	1328.14	1354.96
S	87.032	15	1556.74	5321.67	49
A	71.0371	16	1627.78	5234.63	48
L	113.084	17	1740.86	5163.6	47
L	113.084	18	1853.95	5050.51	46
S	87.032	19	1940.98	4937.43	45
S	87.032	20	2028.01	4850.4	44
D	115.027	21	2143.04	4763.37	43
I	113.084	22	2256.12	4648.34	42
T	101.048	23	2357.17	4535.25	41
A	71.0371	24	2428.21	4434.21	40
S	87.032	25	2515.24	4363.17	39
V	99.0684	26	2614.31	4276.14	38
N	114.043	27	2728.35	4177.07	37
C	103.009	28	2831.36	4063.03	36	58.0591
A	71.0371	29	2902.4	3960.02	35
K	128.095	30	3030.49	3888.98	34
K	128.095	31	3158.59	3760.88	33
I	113.084	32	3271.67	3632.79	32
V	99.0684	33	3370.74	3519.71	31
S	87.032	34	3457.77	3420.64	30
D	115.027	35	3572.8	3333.61	29
G	57.0215	36	3629.82	3218.58	28
N	114.043	37	3743.86	3161.56	27
G	57.0215	38	3800.88	3047.51	26
M	131.04	39	3931.92	2990.49	25
N	114.043	40	4045.97	2859.45	24
A	71.0371	41	4117	2745.41	23
W	186.079	42	4303.08	2674.37	22
V	99.0684	43	4402.15	2488.29	21
A	71.0371	44	4473.19	2389.22	20
W	186.079	45	4659.27	2318.19	19
R	156.101	46	4815.37	2132.11	18
N	114.043	47	4929.41	1976.01	17
R	156.101	48	5085.51	1861.96	16
C	103.009	49	5188.52	1705.86	15	58.0591
K	128.095	50	5316.62	1602.85	14
G	57.0215	51	5373.64	1474.76	13
T	101.048	52	5474.69	1417.74	12
D	115.027	53	5589.71	1316.69	11
V	99.0684	54	5688.78	1201.66	10
Q	128.059	55	5816.84	1102.59	9
A	71.0371	56	5887.88	974.535	8
W	186.079	57	6073.96	903.498	7
I	113.084	58	6187.04	717.419	6
R	156.101	59	6343.14	604.335	5
G	57.0215	60	6400.16	448.234	4
C	103.009	61	6503.17	391.212	3	58.0591
R	156.101	62	6659.27	288.203	2
L	113.084	63	6772.36	132.102	1
